# Supplementary material for: Injectable Thermosensitive Hyaluronic Acid Hydrogels for Chondrocyte Delivery in Cartilage Tissue Engineering
Source: Pharmaceuticals (Basel). 2023 Sep 13;16(9):1293. doi: 10.3390/ph16091293 (PMC10535600; doi:10.3390/ph16091293)
Supplement: Supplementary file 1 [file pharmaceuticals-16-01293-s001.zip]

Archive with 1 entries (1 files):
- pharmaceuticals-2560478-SI.pdf
